# Supplementary material for: Macrogenomic and Metabolomic Analyses Reveal Mechanisms of Gut Microbiota and Microbial Metabolites in Diarrhea of Weaned Piglets
Source: Animals (Basel). 2024 Aug 12;14(16):2327. doi: 10.3390/ani14162327 (PMC11350701; doi:10.3390/ani14162327)
Supplement: Supplementary file 1 [file animals-14-02327-s001.zip]

Archive with 1 entries (1 files):
- animals-3107812-supplementary.pdf
